# Supplementary material for: Heparin-Based Hydrogel Micropatches with Human Adipose-Derived Stem Cells: A Promising Therapeutic Approach for Neuropathic Pain Relief
Source: Biomedicines. 2023 May 12;11(5):1436. doi: 10.3390/biomedicines11051436 (PMC10216470; doi:10.3390/biomedicines11051436)
Supplement: Supplementary file 1 [file biomedicines-11-01436-s001.zip]

Archive with 1 entries (1 files):
- biomedicines-2371199-supplementary.pdf
